# Supplementary material for: Participants’ Perceptions of Advantages and Drawbacks of “Drop-In” Versus “Closed-Group” Formats Related to Cancer Bereavement Program Delivery
Source: Curr Oncol. 2025 Sep 10;32(9):505. doi: 10.3390/curroncol32090505 (PMC12468342; doi:10.3390/curroncol32090505)
Supplement: Supplementary file 1 [file curroncol-32-00505-s001.zip]

Archive with 2 entries (2 files):
- Figure S1. Hope & Cope's Living with Loss program topics.pdf
- Figure S2. Assessment of the qualitative study using the COREQ checklist.pdf
